# Supplementary material for: Transcriptome and Gene Co-Expression Network Analysis Identifying Differentially Expressed Genes and Signal Pathways Involved in the Height Development of Banana (Musa spp.)
Source: Int J Mol Sci. 2023 Jan 30;24(3):2628. doi: 10.3390/ijms24032628 (PMC9917265; doi:10.3390/ijms24032628)
Supplement: Supplementary file 1 [file ijms-24-02628-s001.zip]

Archive with 1 entries (1 files):
- ijms-2117215-supplementary.pdf
